# Supplementary material for: Molecular Liquids versus Ionic Liquids: The Interplay between Inter-Molecular and Intra-Molecular Hydrogen Bonding as Seen by Vaporisation Thermodynamics
Source: Molecules. 2023 Jan 5;28(2):539. doi: 10.3390/molecules28020539 (PMC9862684; doi:10.3390/molecules28020539)
Supplement: Supplementary file 1 [file molecules-28-00539-s001.zip]

Archive with 1 entries (1 files):
- molecules-2102215-supplementary.pdf
